# Supplementary material for: A Timeline of Biosynthetic Gene Cluster Discovery in Aspergillus fumigatus: From Characterization to Future Perspectives
Source: J Fungi (Basel). 2024 Apr 2;10(4):266. doi: 10.3390/jof10040266 (PMC11051388; doi:10.3390/jof10040266)
Supplement: Supplementary file 1 [file jof-10-00266-s001.zip]

Archive with 2 entries (2 files):
- SupFigures_JoF.pdf
- SupTables_JoF_2024.xlsx
